# Supplementary material for: The Expression of Toll-like Receptors in Cartilage Endplate Cells: A Role of Toll-like Receptor 2 in Pro-Inflammatory and Pro-Catabolic Gene Expression
Source: Cells. 2024 Aug 23;13(17):1402. doi: 10.3390/cells13171402 (PMC11394474; doi:10.3390/cells13171402)
Supplement: Supplementary file 1 [file cells-13-01402-s001.zip]

Archive with 2 entries (2 files):
- Supplementary Figures_final.pdf
- Supplementary Tables_.pdf
